# Supplementary material for: Diagnosis of Prostate Cancer with a Neurotensin–Bombesin Radioligand Combination—First Preclinical Results
Source: Pharmaceutics. 2024 Sep 19;16(9):1223. doi: 10.3390/pharmaceutics16091223 (PMC11435135; doi:10.3390/pharmaceutics16091223)
Supplement: Supplementary file 1 [file pharmaceutics-16-01223-s001.zip]

Archive with 1 entries (1 files):
- pharmaceutics-3154655-supplementary.pdf
